# Supplementary material for: LncRNA FAISL Inhibits Calpain 2‐Mediated Proteolysis of FAK to Promote Progression and Metastasis of Triple Negative Breast Cancer
Source: Adv Sci (Weinh). 2024 Sep 17;11(42):2407493. doi: 10.1002/advs.202407493 (PMC11558121; doi:10.1002/advs.202407493)
Supplement: Supplementary file 2 — Supporting Information [file ADVS-11-2407493-s001.xlsx]

## Sheet: Risk Scores of TCGA samples
Patient sample_id	OS_time (days)	OS	RiskScore	Risk
TCGA-E9-A1NI-01A	300	0	0.744137	low
TCGA-A1-A0SP-01A	584	0	0.0710955	low
TCGA-A8-A06X-01A	943	1	161.261	high
TCGA-E2-A14T-01A	2311	0	0.185017	low
TCGA-AC-A8OS-01A	70	0	1.46859	high
TCGA-A8-A09K-01A	912	0	0.3073	low
TCGA-OL-A5RY-01A	752	0	37.658	high
TCGA-BH-A0DG-01A	2041	0	5.24386	high
TCGA-B6-A0I9-01A	362	1	656.642	high
TCGA-A2-A0CP-01A	2813	0	0.00112496	low
TCGA-A8-A07S-01A	243	0	3.14521	high
TCGA-AO-A12H-01A	1234	0	1.17526	low
TCGA-AR-A1AU-01A	2868	0	0.493236	low
TCGA-D8-A1X9-01A	727	0	10.4766	high
TCGA-A8-A07R-01A	273	0	1.04598e-05	low
TCGA-AO-A12C-01A	2372	0	0.0293464	low
TCGA-V7-A7HQ-01A	2033	0	0.000492965	low
TCGA-A2-A1FZ-01A	683	0	10.2268	high
TCGA-AR-A251-01A	3030	0	6.19309	high
TCGA-EW-A1PF-01A	439	0	0.795546	low
TCGA-BH-A18T-01A	224	1	173.958	high
TCGA-AR-A24S-01A	2976	0	6.33944	high
TCGA-AN-A041-01A	7	0	0.0272343	low
TCGA-E2-A1LL-01A	1309	0	30.2555	high
TCGA-E2-A1IJ-01A	865	0	0.244771	low
TCGA-AR-A24O-01A	3607	0	2.18832	high
TCGA-XX-A899-01A	467	0	26.5951	high
TCGA-D8-A1XK-01A	441	0	0.0822727	low
TCGA-AC-A5XS-01A	588	0	249.334	high
TCGA-BH-A18L-01A	811	1	33.1109	high
TCGA-OL-A66J-01A	1996	0	0.176677	low
TCGA-PE-A5DD-01A	1953	0	6.65986	high
TCGA-AN-A04D-01A	52	0	0.480739	low
TCGA-4H-AAAK-01A	348	0	0.0166305	low
TCGA-E9-A5FL-01A	24	0	0.156271	low
TCGA-E9-A24A-01A	747	0	55.3004	high
TCGA-BH-A1FM-01A	1388	1	28.3747	high
TCGA-A8-A07C-01A	1034	0	0.00725581	low
TCGA-AR-A24Q-01A	3172	0	0.10662	low
TCGA-AR-A2LE-01A	5062	0	0.000437371	low
TCGA-AR-A0U4-01A	3261	0	3.4243	high
TCGA-GM-A2DN-01A	3091	0	0.0432739	low
TCGA-D8-A1JG-01B	1612	0	0.100168	low
TCGA-E2-A570-01A	931	0	0.00199473	low
TCGA-A2-A04Q-01A	2385	0	0.0221516	low
TCGA-A7-A6VV-01A	313	0	2.11557	high
TCGA-E2-A1IG-01A	2140	0	0.926952	low
TCGA-E9-A1N6-01A	678	1	1.11485	low
TCGA-E9-A1NC-01A	1203	0	0.251311	low
TCGA-A7-A3IZ-01A	322	0	408.88	high
TCGA-AN-A0AK-01A	224	0	12.4136	high
TCGA-D8-A1JM-01A	590	0	4.39311e-07	low
TCGA-OL-A5S0-01A	620	0	56.1554	high
TCGA-A8-A06Z-01A	31	0	0.168572	low
TCGA-AQ-A54O-01A	1001	0	0.000539881	low
TCGA-E2-A15S-01A	428	0	90.0896	high
TCGA-EW-A423-01A	533	0	0.389354	low
TCGA-C8-A273-01A	513	0	0.00405733	low
TCGA-OL-A5RV-01A	1062	0	0.1162	low
TCGA-AC-A2FM-01A	792	1	448.41	high
TCGA-AO-A0JM-01A	2184	0	6.33021	high
TCGA-BH-A0DP-01A	476	0	0.0562444	low
TCGA-A2-A25E-01A	3204	0	0.5422	low
TCGA-B6-A2IU-01A	5176	0	0.987302	low
TCGA-BH-A18P-01A	921	1	42.7388	high
TCGA-E9-A22B-01A	1167	0	77.4204	high
TCGA-A2-A0SW-01A	1365	1	15.4483	high
TCGA-E2-A107-01A	1047	0	0.848591	low
TCGA-E2-A1B6-01A	867	0	0.00323716	low
TCGA-D8-A1XW-01A	1309	0	3.33802	high
TCGA-EW-A6SD-01A	1010	0	0.73776	low
TCGA-AO-A0J3-01A	651	0	6.43971	high
TCGA-AN-A03X-01A	10	0	0.1824	low
TCGA-A8-A099-01A	304	0	142.697	high
TCGA-E2-A14Z-01A	563	1	60.7707	high
TCGA-AR-A5QP-01A	1185	0	1.54522	high
TCGA-AC-A62X-01A	417	0	3.8063e-05	low
TCGA-BH-A42V-01A	635	0	0.1003	low
TCGA-B6-A0RS-01A	3063	1	0.523522	low
TCGA-D8-A1JL-01A	611	0	0.758435	low
TCGA-BH-A0DZ-01A	495	0	0.00043347	low
TCGA-A8-A06Y-01A	791	0	183.932	high
TCGA-B6-A1KC-01B	1326	0	0.00941886	low
TCGA-C8-A135-01A	393	0	14.0355	high
TCGA-5L-AAT1-01A	1471	0	1.56436	high
TCGA-AR-A24R-01A	3430	0	1.45015	high
TCGA-S3-AA0Z-01A	629	0	8.8099	high
TCGA-D8-A1J8-01A	431	0	1.06129	low
TCGA-A2-A0ER-01A	2263	0	0.0468909	low
TCGA-E9-A1ND-01A	1266	0	0.0475979	low
TCGA-A2-A1G1-01A	584	0	4.4529	high
TCGA-A2-A0SU-01A	1662	0	1.2108	low
TCGA-E2-A1LB-01A	2306	0	0.00813459	low
TCGA-E9-A1RD-01A	34	0	8.67999	high
TCGA-OL-A6VQ-01A	600	0	0.061206	low
TCGA-AQ-A04J-01A	819	0	0.095471	low
TCGA-AQ-A1H3-01A	989	0	4.15875	high
TCGA-A2-A259-01A	1596	0	0.257926	low
TCGA-WT-AB44-01A	883	0	0.00202498	low
TCGA-B6-A0IN-01A	2573	1	1.58982	high
TCGA-E9-A1R3-01A	78	0	11.8628	high
TCGA-A8-A086-01A	396	0	1.20241	low
TCGA-AC-A3BB-01A	987	0	6.28592	high
TCGA-AC-A2QI-01A	588	0	42.5532	high
TCGA-BH-A1F5-01A	2712	1	15.2629	high
TCGA-AC-A3HN-01A	496	0	17.9411	high
TCGA-BH-A1FG-01A	577	1	0.16463	low
TCGA-BH-A0DV-01A	2064	0	0.193654	low
TCGA-UL-AAZ6-01A	518	0	0.0239779	low
TCGA-AR-A255-01A	2161	0	2.65201	high
TCGA-LD-A7W6-01A	404	0	0.305704	low
TCGA-AR-A24Z-01A	3001	0	0.00123505	low
TCGA-A1-A0SO-01A	852	0	0.0327187	low
TCGA-A2-A3XS-01A	1032	1	0.0541344	low
TCGA-D8-A1X6-01A	541	0	0.54091	low
TCGA-BH-A0HF-01A	727	0	0.0112671	low
TCGA-A7-A3J0-01A	313	0	23.4601	high
TCGA-AC-A23C-01A	585	0	97.2669	high
TCGA-LL-A442-01A	889	0	0.0100117	low
TCGA-S3-A6ZH-01A	641	0	1.27495	low
TCGA-AC-A8OR-01A	40	0	0.437051	low
TCGA-AR-A1AX-01A	2629	0	4.18589	high
TCGA-D8-A1XO-01A	1682	0	5.68776	high
TCGA-E9-A1R2-01A	1063	0	1.10007	low
TCGA-D8-A27M-01A	410	0	0.0178015	low
TCGA-AN-A0FY-01A	10	0	2.11597	high
TCGA-BH-A0DX-01A	2156	0	4.78249	high
TCGA-EW-A1IY-01A	258	0	0.0163246	low
TCGA-A2-A04N-01A	4354	0	1.1327	low
TCGA-A2-A0YF-01A	1535	0	0.10835	low
TCGA-PE-A5DE-01A	2645	0	0.134068	low
TCGA-EW-A1J5-01A	477	0	0.0141533	low
TCGA-AO-A0JE-01A	2335	0	11.9079	high
TCGA-BH-A1FN-01A	2192	1	15.229	high
TCGA-BH-A0BF-01A	1324	1	3.63155	high
TCGA-B6-A409-01A	573	1	29.5612	high
TCGA-A2-A0CL-01A	3015	0	1.11532	low
TCGA-A2-A0CO-01A	1468	1	0.731692	low
TCGA-AC-A3QP-01A	675	0	0.0159024	low
TCGA-AC-A2QJ-01A	446	1	844.519	high
TCGA-B6-A0RM-01A	2373	1	13.1978	high
TCGA-D8-A1JS-01A	371	0	2.38703	high
TCGA-A7-A13H-01A	899	0	1.08819	low
TCGA-AO-A126-01A	3307	0	1.06344	low
TCGA-BH-A6R8-01A	293	0	0.51848	low
TCGA-AC-A3TM-01A	762	0	0.396273	low
TCGA-AR-A0TQ-01A	2991	0	0.153577	low
TCGA-GM-A2DH-01A	2193	0	0.0725398	low
TCGA-B6-A0RI-01A	7126	0	0.0141448	low
TCGA-A2-A1G0-01A	616	0	0.00685947	low
TCGA-A2-A1FX-01A	1847	0	5.22779	high
TCGA-A7-A26G-01A	722	0	31.7118	high
TCGA-E2-A1LI-01A	3121	0	0.74813	low
TCGA-A8-A08P-01A	943	0	7.44309	high
TCGA-E2-A1IN-01A	675	0	0.278979	low
TCGA-BH-A0HA-01A	1611	0	0.0251167	low
TCGA-AO-A1KR-01A	2513	0	9.1405e-05	low
TCGA-3C-AALK-01A	1448	0	1.58856	high
TCGA-BH-A0BV-01A	1519	0	0.588863	low
TCGA-E2-A1IH-01A	1026	0	0.116335	low
TCGA-XX-A89A-01A	488	0	11.3336	high
TCGA-E9-A1RH-01A	1417	0	2.37318	high
TCGA-A8-A085-01A	1124	0	6.14832	high
TCGA-E9-A1N3-01A	1059	0	14.6873	high
TCGA-D8-A13Y-01A	1728	0	26.5213	high
TCGA-AO-A0JB-01A	1542	0	2.06311	high
TCGA-AC-A6IV-01A	568	0	0.277398	low
TCGA-A8-A09M-01A	1006	0	0.259986	low
TCGA-BH-A0GY-01A	923	0	13.6068	high
TCGA-AR-A2LL-01A	2012	0	0.603155	low
TCGA-BH-A208-01A	1759	1	30.352	high
TCGA-EW-A1PE-01A	320	0	0.273227	low
TCGA-AO-A125-01A	3456	0	0.30766	low
TCGA-E2-A1B1-01A	2653	0	0.0101581	low
TCGA-BH-A0C0-01A	1270	0	4.32964	high
TCGA-A7-A26I-01B	661	0	11.4874	high
TCGA-AO-A0JJ-01A	1887	0	0.0548902	low
TCGA-AR-A2LH-01A	616	1	145.833	high
TCGA-A2-A3XW-01A	1712	0	6.16752	high
TCGA-AR-A0TS-01A	2558	0	5.00726	high
TCGA-BH-A0AV-01A	1820	0	0.673904	low
TCGA-A8-A07B-01A	1308	0	0.000275747	low
TCGA-LL-A73Z-01A	227	1	33.8021	high
TCGA-B6-A402-01A	2281	0	2.42235	high
TCGA-AR-A0TT-01A	3316	0	0.55178	low
TCGA-EW-A6SB-01A	760	0	0.180513	low
TCGA-AC-A2FB-01A	1234	0	4.21148	high
TCGA-AC-A62V-01A	348	1	826.722	high
TCGA-D8-A1XQ-01A	499	0	0.000871483	low
TCGA-BH-A0DD-01A	2486	0	0.115132	low
TCGA-Z7-A8R6-01A	3256	0	0.0548618	low
TCGA-OL-A5DA-01A	1783	0	3.31985	high
TCGA-WT-AB41-01A	1611	0	8.21679	high
TCGA-E2-A1LA-01A	748	0	0.00579877	low
TCGA-AR-A24N-01A	3035	0	0.230295	low
TCGA-E9-A3QA-01A	918	0	0.0255986	low
TCGA-E2-A15J-01A	1640	0	0.127601	low
TCGA-LL-A73Y-01A	477	0	0.00171416	low
TCGA-A2-A4RY-01A	648	0	4.31691	high
TCGA-D8-A1XU-01A	395	0	46.0797	high
TCGA-AN-A0FJ-01A	242	0	0.158293	low
TCGA-BH-A0DK-01A	423	0	0.657148	low
TCGA-B6-A0IJ-01A	7106	0	0.0456103	low
TCGA-LL-A7SZ-01A	594	0	65.8525	high
TCGA-A8-A06R-01A	547	0	157.419	high
TCGA-AO-A128-01A	3248	0	4.01822	high
TCGA-E2-A1BC-01A	501	0	0.89055	low
TCGA-B6-A0I6-01A	991	1	1.44709	high
TCGA-BH-A1ET-01A	2520	1	1.77525	high
TCGA-A2-A04V-01A	1920	1	2.32184	high
TCGA-A7-A2KD-01A	679	0	0.00905568	low
TCGA-A7-A0CE-01A	1074	0	0.454853	low
TCGA-D8-A1JE-01A	575	0	231.347	high
TCGA-B6-A0WX-01A	639	1	2.69239	high
TCGA-A7-A4SB-01A	418	0	6.44412	high
TCGA-EW-A1J1-01A	575	0	0.309905	low
TCGA-A2-A0YM-01A	965	0	0.0135004	low
TCGA-A8-A0A4-01A	396	0	0.00330119	low
TCGA-A2-A0EM-01A	3094	0	0.0183536	low
TCGA-AR-A24X-01A	3004	0	0.348997	low
TCGA-C8-A132-01A	383	0	0.199441	low
TCGA-AN-A049-01A	19	0	0.282391	low
TCGA-A2-A0SY-01A	1347	0	0.574601	low
TCGA-B6-A0RU-01A	8605	0	0.00208716	low
TCGA-AR-A0TX-01A	1972	0	0.08413	low
TCGA-BH-A0HQ-01A	1121	0	0.409904	low
TCGA-E2-A15C-01A	694	0	1.79518	high
TCGA-AQ-A54N-01A	78	0	4.5141e-07	low
TCGA-A8-A07I-01A	426	0	92.3877	high
TCGA-B6-A1KI-01A	2236	0	4.13484	high
TCGA-B6-A0RH-01A	6456	1	0.575819	low
TCGA-BH-A5IZ-01A	567	0	12.6417	high
TCGA-AN-A0XU-01A	10	0	0.0029369	low
TCGA-LD-A74U-01A	402	0	5.55278	high
TCGA-B6-A401-01A	2596	0	0.00448583	low
TCGA-BH-A0BR-01A	2330	0	3.18422	high
TCGA-A8-A07G-01A	577	0	2.43929	high
TCGA-A2-A0EN-01A	4088	0	0.155376	low
TCGA-OK-A5Q2-01A	64	0	6.0186	high
TCGA-A8-A084-01A	458	0	0.871591	low
TCGA-BH-A0DS-01A	78	0	0.546974	low
TCGA-A8-A09I-01A	1371	0	1.26583	low
TCGA-GM-A3XL-01A	2108	0	0.0451836	low
TCGA-W8-A86G-01A	347	0	0.00567798	low
TCGA-AO-A12F-01A	1842	0	11.1493	high
TCGA-BH-A0HK-01A	178	0	0.117299	low
TCGA-A8-A06Q-01A	31	0	0.864213	low
TCGA-BH-A42U-01A	3364	0	3.56891	high
TCGA-AQ-A04L-01B	3957	0	0.0479452	low
TCGA-AR-A1AO-01A	2618	0	11.2912	high
TCGA-Z7-A8R5-01A	3287	0	0.654242	low
TCGA-B6-A0I1-01A	2361	1	23.3831	high
TCGA-EW-A1PA-01A	575	0	0.0422318	low
TCGA-BH-A0W4-01A	759	0	5.24265	high
TCGA-A2-A3XZ-01A	1532	0	0.0408002	low
TCGA-A7-A26H-01A	724	0	1.86556	high
TCGA-E2-A1B0-01A	1631	0	3.78163	high
TCGA-BH-A1EU-01A	1286	1	2.34784	high
TCGA-EW-A1P4-01A	907	0	0.00197999	low
TCGA-E2-A10E-01A	865	0	12.1967	high
TCGA-EW-A1P0-01A	1251	0	48.1553	high
TCGA-EW-A6S9-01A	463	0	47.4396	high
TCGA-A2-A25B-01A	1291	0	6.24718	high
TCGA-LL-A6FR-01A	489	0	0.00415528	low
TCGA-AR-A5QM-01A	2231	0	6.76958	high
TCGA-EW-A1P5-01A	703	0	77.1401	high
TCGA-E2-A14O-01A	1359	0	5.77044	high
TCGA-AN-A0AR-01A	10	0	2.23169	high
TCGA-E9-A22D-01A	1248	0	0.0200675	low
TCGA-A2-A0CS-01A	2348	1	0.137379	low
TCGA-E2-A1IF-01A	1138	0	0.204239	low
TCGA-E2-A1IE-01A	2362	0	0.771379	low
TCGA-BH-A0BW-01A	2371	0	0.00137297	low
TCGA-E2-A1AZ-01A	2329	0	7.30268	high
TCGA-D8-A27N-01A	519	0	111.068	high
TCGA-A2-A0CT-01A	2289	0	6.21613	high
TCGA-A8-A09R-01A	273	0	0.0482713	low
TCGA-B6-A0RE-01A	7777	0	0.288028	low
TCGA-E9-A249-01A	217	0	0.180511	low
TCGA-E2-A1B5-01A	984	0	0.102492	low
TCGA-A2-A25A-01A	3276	0	0.0352977	low
TCGA-AO-A03O-01A	2483	1	6.53768	high
TCGA-E9-A22A-01A	1189	0	9.47013	high
TCGA-BH-A0GZ-01A	328	0	3.12896	high
TCGA-BH-A1FD-01A	1009	1	81.5562	high
TCGA-A1-A0SH-01A	1437	0	0.575149	low
TCGA-E2-A10A-01A	1229	0	0.0244077	low
TCGA-B6-A0IO-01A	5042	0	0.415485	low
TCGA-BH-A1FR-01A	1642	1	8.43841	high
TCGA-D8-A143-01A	431	0	0.000382018	low
TCGA-AO-A03R-01A	2091	0	0.611123	low
TCGA-BH-A0E0-01A	134	0	0.577763	low
TCGA-A8-A0AD-01A	1157	0	0.0507928	low
TCGA-GM-A2DI-01A	2590	0	0.0319165	low
TCGA-E9-A6HE-01A	847	0	1.08188	low
TCGA-BH-A0B3-01A	1203	0	0.0784814	low
TCGA-AR-A0TU-01A	709	0	0.0202242	low
TCGA-LQ-A4E4-01A	849	0	22.7727	high
TCGA-PL-A8LY-01A	8	0	0.000385412	low
TCGA-BH-A1FU-01A	1688	1	9.23921	high
TCGA-A8-A09D-01A	1522	0	1.36804	high
TCGA-B6-A3ZX-01A	1152	1	0.675693	low
TCGA-A7-A5ZV-01A	368	0	488.057	high
TCGA-BH-A0AY-01A	777	0	212.519	high
TCGA-A7-A4SD-01A	441	0	46.026	high
TCGA-AO-A03L-01A	2442	0	1.01061	low
TCGA-A2-A0EX-01A	752	0	0.0180538	low
TCGA-GM-A2DM-01A	3226	0	2.47071	high
TCGA-BH-A0DO-01B	1644	0	0.725008	low
TCGA-HN-A2OB-01A	1900	1	2.65138	high
TCGA-A2-A0CM-01A	754	1	95.9562	high
TCGA-A2-A4S0-01A	706	0	318.434	high
TCGA-BH-A0H9-01A	1247	0	1.0808	low
TCGA-B6-A0IP-01A	3926	1	0.96023	low
TCGA-C8-A12X-01A	385	0	0.0461033	low
TCGA-AN-A0AL-01A	227	0	3.39839	high
TCGA-LD-A9QF-01A	323	0	0.168226	low
TCGA-E2-A152-01A	2128	0	8.36057	high
TCGA-BH-A18N-01A	468	1	7.92795	high
TCGA-C8-A1HN-01A	394	0	0.159421	low
TCGA-AN-A0FK-01A	213	0	84.7989	high
TCGA-B6-A0IE-01A	1993	1	9.55701	high
TCGA-B6-A400-01A	215	0	3.61459	high
TCGA-GM-A2DB-01A	2406	0	1.97232	high
TCGA-AC-A2FK-01A	2650	0	1.66445	high
TCGA-BH-A0HU-01A	392	0	0.10382	low
TCGA-D8-A140-01A	403	0	0.287868	low
TCGA-A7-A0CD-01A	1165	0	63.0813	high
TCGA-D8-A1JF-01A	366	0	81.9133	high
TCGA-A2-A4S1-01A	820	0	0.748791	low
TCGA-5T-A9QA-01A	303	0	266.68	high
TCGA-AR-A2LK-01A	1649	1	17.0699	high
TCGA-AR-A1AH-01A	3807	0	1.44343	high
TCGA-AR-A254-01A	2605	0	0.125656	low
TCGA-E2-A1IO-01A	1855	0	0.141006	low
TCGA-S3-A6ZF-01A	572	0	38.2662	high
TCGA-B6-A0IB-01A	3941	1	2.53376	high
TCGA-A8-A07J-01A	365	0	1.24702	low
TCGA-AN-A0FV-01A	10	0	1.30434	low
TCGA-AN-A0XP-01A	9	0	8.71955	high
TCGA-A8-A08Z-01A	1217	0	17.5394	high
TCGA-E9-A226-01A	1048	1	28.587	high
TCGA-AR-A1AW-01A	2632	0	0.0752309	low
TCGA-GI-A2C9-01A	3342	0	0.201083	low
TCGA-EW-A6SA-01A	510	0	0.0231049	low
TCGA-E9-A1NG-01A	786	1	94.1631	high
TCGA-A8-A07L-01A	975	0	4.02858	high
TCGA-E2-A15L-01A	626	0	0.0611846	low
TCGA-D8-A1JI-01A	577	0	0.245061	low
TCGA-GM-A2DO-01A	2596	0	0.000221354	low
TCGA-EW-A1P6-01A	562	0	98.4124	high
TCGA-AR-A1AI-01A	3296	0	0.000709421	low
TCGA-AR-A0U3-01A	4080	0	0.0985085	low
TCGA-A2-A0ES-01A	2190	0	1.27239	low
TCGA-A8-A06P-01A	396	0	0.998657	low
TCGA-S3-AA12-01A	574	0	1.49896	high
TCGA-E9-A3Q9-01A	1001	0	0.499492	low
TCGA-BH-A0HX-01A	829	0	0.084387	low
TCGA-AC-A3W7-01A	471	0	2.56155	high
TCGA-AO-A124-01A	3506	0	0.282314	low
TCGA-AC-A5XU-01A	455	0	0.118034	low
TCGA-LL-A6FQ-01A	80	0	0.176876	low
TCGA-AQ-A1H2-01A	475	0	1.43332	high
TCGA-BH-A0DQ-01A	98	0	2.35637	high
TCGA-E2-A106-01A	2541	0	8.72179	high
TCGA-A2-A25F-01A	322	0	0.246441	low
TCGA-AN-A0AT-01A	10	0	0.00025729	low
TCGA-D8-A27T-01A	398	0	7.34852	high
TCGA-A2-A04X-01A	1686	0	17.4379	high
TCGA-A2-A3XT-01A	2770	0	5.63801	high
TCGA-AR-A0TY-01A	1699	1	25.5281	high
TCGA-A2-A0YG-01A	666	0	63.1208	high
TCGA-B6-A0WZ-01A	6292	0	0.029398	low
TCGA-A7-A5ZX-01A	336	0	0.973842	low
TCGA-AC-A23G-01A	2248	0	12.4738	high
TCGA-GM-A2DA-01A	6593	1	0.0858209	low
TCGA-B6-A0X1-01A	7455	1	0.0794641	low
TCGA-AO-A12E-01A	2142	0	0.060613	low
TCGA-AR-A250-01A	2707	0	0.263592	low
TCGA-A8-A06O-01A	396	0	3.005	high
TCGA-AO-A12G-01A	1639	0	1.22476	low
TCGA-A7-A3IY-01A	345	0	0.355473	low
TCGA-BH-A1EY-01A	538	1	430.829	high
TCGA-A8-A079-01A	274	0	0.104323	low
TCGA-AO-A03P-01A	2911	1	0.789221	low
TCGA-E2-A572-01A	1208	0	0.13528	low
TCGA-A2-A0YH-01A	659	0	4.33084	high
TCGA-E2-A15G-01A	554	0	27.345	high
TCGA-C8-A12M-01A	358	0	0.370781	low
TCGA-AR-A0TV-01A	2288	0	0.0505654	low
TCGA-A7-A13G-01B	718	0	0.973343	low
TCGA-A8-A07E-01A	608	0	2.45114	high
TCGA-E9-A1N9-01A	1101	0	1.54918	high
TCGA-BH-A0H3-01A	1928	0	4.04826	high
TCGA-AR-A1AY-01A	1026	0	30.2811	high
TCGA-A2-A0D4-01A	767	0	55.6394	high
TCGA-E9-A5UO-01A	785	0	3.02454	high
TCGA-GM-A2DL-01A	3519	0	1.50623	high
TCGA-EW-A1PD-01A	424	0	0.0867847	low
TCGA-A1-A0SI-01A	635	0	0.541882	low
TCGA-A2-A0CV-01A	3011	0	0.594561	low
TCGA-AO-A12B-01A	2989	0	0.970907	low
TCGA-B6-A408-01A	2072	0	2.3222	high
TCGA-OL-A5D7-01A	1780	0	6.31428	high
TCGA-A2-A0EW-01A	1884	1	8.04218	high
TCGA-A2-A0T4-01A	624	0	0.0700974	low
TCGA-C8-A131-01A	411	0	0.197056	low
TCGA-BH-A1EN-01A	2127	1	21.3647	high
TCGA-D8-A3Z5-01A	1015	0	0.160252	low
TCGA-E9-A247-01A	1186	0	0.0276097	low
TCGA-C8-A12Q-01A	385	1	2.61124	high
TCGA-E2-A1BD-01A	1133	0	6.87466	high
TCGA-E9-A1RI-01A	1449	0	0.284445	low
TCGA-E2-A105-01A	1308	0	0.0509849	low
TCGA-BH-A0BJ-01A	660	0	0.0907805	low
TCGA-S3-AA14-01A	529	0	0.0519046	low
TCGA-C8-A26V-01A	616	0	2.03279	high
TCGA-BH-A1FB-01A	3669	1	0.450853	low
TCGA-D8-A1JP-01A	639	0	51.366	high
TCGA-E2-A14X-01A	972	0	15.5039	high
TCGA-BH-A0E2-01A	435	0	0.0390121	low
TCGA-PL-A8LZ-01A	302	0	497.919	high
TCGA-LL-A740-01A	441	0	47.058	high
TCGA-D8-A1X7-01A	509	0	0.0661061	low
TCGA-AO-A0JD-01A	2190	0	0.0811833	low
TCGA-D8-A1X5-01A	565	0	2.93125	high
TCGA-E9-A22E-01A	1269	0	27.3764	high
TCGA-AC-A23E-01A	698	0	25.4845	high
TCGA-AR-A0U2-01A	2551	1	5.39591	high
TCGA-A2-A1FV-01A	714	0	8.86134	high
TCGA-A8-A09B-01A	365	0	0.655575	low
TCGA-AN-A0XO-01A	375	0	29.9596	high
TCGA-A7-A425-01A	447	0	8.92327	high
TCGA-A2-A0CZ-01A	1616	0	0.0494545	low
TCGA-GM-A3NY-01A	1162	0	0.116776	low
TCGA-AR-A0U0-01A	1988	0	4.68597	high
TCGA-AR-A24P-01A	84	0	0.213498	low
TCGA-AN-A0G0-01A	16	0	0.000132565	low
TCGA-AN-A0AM-01A	5	0	0.74945	low
TCGA-BH-A0E6-01A	293	0	0.019101	low
TCGA-E9-A248-01A	59	0	0.00150653	low
TCGA-B6-A1KN-01A	4233	0	0.678605	low
TCGA-LL-A9Q3-01A	532	0	2.52945	high
TCGA-A8-A08B-01A	1156	0	0.275431	low
TCGA-A1-A0SG-01A	434	0	1.08277	low
TCGA-BH-A0H0-01A	461	0	0.187072	low
TCGA-D8-A1XR-01A	482	0	1.94777	high
TCGA-C8-A12P-01A	358	0	25.324	high
TCGA-LL-A50Y-01A	762	0	0.121695	low
TCGA-AO-A03N-01B	2031	0	1.85888	high
TCGA-E2-A1IU-01A	337	0	31.6307	high
TCGA-EW-A1IX-01A	1208	0	0.0544078	low
TCGA-A2-A0EV-01A	968	0	12.9963	high
TCGA-AC-A3W5-01A	504	0	4.91313	high
TCGA-AR-A2LN-01A	1161	0	8.12197	high
TCGA-E9-A1QZ-01A	755	0	0.135486	low
TCGA-BH-A8FY-01A	295	1	1553.85	high
TCGA-AR-A1AL-01A	2971	0	1.82019	high
TCGA-BH-A42T-01A	320	1	1587.37	high
TCGA-BH-A0B9-01A	1572	0	0.00203803	low
TCGA-AO-A0J8-01A	680	0	0.0441304	low
TCGA-BH-A2L8-01A	612	0	1.5847	high
TCGA-E9-A1N5-01A	1120	0	25.4445	high
TCGA-A8-A075-01A	518	0	1.07135	low
TCGA-AN-A0FZ-01A	10	0	0.18264	low
TCGA-D8-A1XJ-01A	664	0	74.1206	high
TCGA-E2-A15F-01A	658	0	0.00870581	low
TCGA-A2-A0EP-01A	3603	0	1.39571	high
TCGA-BH-A18K-01A	2763	1	0.984118	low
TCGA-AR-A5QN-01A	1013	0	3.50257	high
TCGA-E9-A244-01A	21	0	1.64371	high
TCGA-A8-A0A2-01A	579	0	57.3709	high
TCGA-B6-A40C-01A	2164	0	0.747547	low
TCGA-AR-A2LQ-01A	1233	0	10.4249	high
TCGA-EW-A1J6-01A	875	0	0.00634259	low
TCGA-EW-A1IZ-01A	554	0	0.000256913	low
TCGA-AC-A2FG-01A	1853	0	1.02207	low
TCGA-EW-A1P1-01A	1210	0	1.82444	high
TCGA-A8-A0A9-01A	822	0	0.216243	low
TCGA-BH-A0DT-01A	2403	0	0.601497	low
TCGA-A2-A0T2-01A	255	1	3192.65	high
TCGA-A7-A4SA-01A	454	0	19.5407	high
TCGA-D8-A27F-01A	488	0	9.7371	high
TCGA-D8-A146-01A	643	0	1.11001	low
TCGA-D8-A27E-01A	530	0	1.9679	high
TCGA-C8-A138-01A	380	0	5.00743	high
TCGA-E2-A14V-01A	1042	0	0.626491	low
TCGA-AC-A5EH-01A	511	0	6.1755	high
TCGA-A2-A0YL-01A	1474	0	11.2576	high
TCGA-E2-A1LK-01A	266	1	1369.89	high
TCGA-D8-A13Z-01A	635	0	4.22154	high
TCGA-D8-A27V-01A	381	0	0.623872	low
TCGA-EW-A3U0-01A	532	0	0.948889	low
TCGA-A2-A4S2-01A	643	0	10.5133	high
TCGA-D8-A1XV-01A	461	0	19.6138	high
TCGA-BH-A1F0-01A	785	1	153.785	high
TCGA-AN-A0FT-01A	214	0	9.1748	high
TCGA-BH-A0DL-01A	2381	0	1.23227	low
TCGA-A2-A0EY-01A	1925	0	14.4131	high
TCGA-B6-A0IG-01A	4456	1	1.92119	high
TCGA-BH-A0HI-01A	620	0	0.693802	low
TCGA-E2-A576-01A	1043	0	0.00888142	low
TCGA-BH-A201-01A	856	0	4.96259	high
TCGA-D8-A1JB-01A	1688	0	25.1531	high
TCGA-A1-A0SN-01A	1196	0	0.0521434	low
TCGA-A8-A08A-01A	30	0	0.0551501	low
TCGA-A2-A0YI-01A	1505	0	6.20955	high
TCGA-AR-A1AN-01A	2920	0	0.0246677	low
TCGA-AR-A2LM-01A	1935	0	0.974209	low
TCGA-AR-A5QQ-01A	322	1	499.093	high
TCGA-AR-A0TR-01A	160	1	1771.19	high
TCGA-GM-A3XG-01A	1330	0	0.00206514	low
TCGA-BH-A1FC-01A	3472	1	2.4308	high
TCGA-A2-A0D1-01A	1051	0	0.354292	low
TCGA-EW-A1P7-01A	915	0	3.3988	high
TCGA-AR-A1AP-01A	2856	0	7.50745	high
TCGA-E2-A150-01A	1935	0	0.00257205	low
TCGA-EW-A2FW-01A	672	0	0.104333	low
TCGA-AR-A1AV-01A	1864	0	4.8049	high
TCGA-A2-A0T1-01A	521	0	0.0268576	low
TCGA-AO-A0JF-01A	1980	0	0.313529	low
TCGA-OL-A6VR-01A	1220	0	0.00251007	low
TCGA-BH-A0BG-01A	1871	0	0.00195305	low
TCGA-AO-A1KP-01A	2953	0	0.512681	low
TCGA-LL-A441-01A	996	0	0.000719178	low
TCGA-BH-A8FZ-01A	574	0	0.124696	low
TCGA-E2-A1II-01A	1025	0	1.01512	low
TCGA-EW-A6SC-01A	952	0	4.91176	high
TCGA-AN-A0XT-01A	10	0	2.73783	high
TCGA-BH-A0RX-01A	170	0	2.44199	high
TCGA-A8-A08X-01A	1308	0	3.61101	high
TCGA-AO-A03V-01A	1351	0	0.0717268	low
TCGA-EW-A1PH-01A	607	0	8.49555e-07	low
TCGA-A2-A0ST-01A	3017	0	0.00176789	low
TCGA-BH-A0BC-01A	974	0	58.9625	high
TCGA-E9-A1NH-01A	576	0	1.10722	low
TCGA-B6-A0X5-01A	2097	1	22.1145	high
TCGA-AC-A4ZE-01A	890	0	1.45205	high
TCGA-A8-A07Z-01A	1371	0	8.15843	high
TCGA-OL-A66P-01A	428	0	12.3144	high
TCGA-E2-A1LE-01A	879	1	218.822	high
TCGA-C8-A8HR-01A	408	0	491.759	high
TCGA-A8-A09T-01A	579	0	0.0342114	low
TCGA-BH-A0HB-01A	806	0	0.0142906	low
TCGA-A8-A08G-01A	607	0	0.357372	low
TCGA-A2-A0EQ-01A	2426	0	0.00371837	low
TCGA-AO-A1KO-01A	622	0	0.0170299	low
TCGA-BH-A0HW-01A	1561	0	12.4539	high
TCGA-OL-A66H-01A	812	0	0.142675	low
TCGA-A2-A0T0-01A	533	0	7.46079	high
TCGA-AN-A04C-01A	54	0	0.189663	low
TCGA-E2-A573-01A	1062	0	1.74925	high
TCGA-AN-A0XS-01A	10	0	16.1982	high
TCGA-D8-A3Z6-01A	563	0	0.538513	low
TCGA-EW-A3E8-01B	1035	0	0.216188	low
TCGA-C8-A137-01A	379	0	114.347	high
TCGA-GM-A4E0-01A	2191	0	0.2118	low
TCGA-E2-A1B4-01A	1004	1	7.28429	high
TCGA-EW-A2FS-01A	1604	0	0.925308	low
TCGA-S3-A6ZG-01A	562	0	0.170023	low
TCGA-GM-A3XN-01A	2019	0	0.257895	low
TCGA-EW-A1P8-01A	239	1	554.066	high
TCGA-E2-A156-01A	726	0	18.8353	high
TCGA-AC-A8OP-01A	614	0	20.978	high
TCGA-AN-A0FS-01A	210	0	0.520644	low
TCGA-B6-A0IM-01A	3873	1	2.7424	high
TCGA-E9-A3HO-01A	1158	0	4.10779	high
TCGA-D8-A27K-01A	1461	0	2.86342	high
TCGA-E9-A2JT-01A	288	0	0.374395	low
TCGA-GM-A2DK-01A	2645	0	0.00563326	low
TCGA-AR-A1AK-01A	3159	0	0.631738	low
TCGA-E2-A15R-01A	1732	0	0.00234407	low
TCGA-BH-A18Q-01A	1692	1	18.1216	high
TCGA-E2-A153-01A	707	0	5.26985	high
TCGA-BH-A0BT-01A	2365	0	0.0296586	low
TCGA-E9-A54Y-01A	725	0	0.0239238	low
TCGA-E2-A14Q-01A	1163	0	0.120424	low
TCGA-BH-A0HN-01A	516	0	0.245191	low
TCGA-E2-A1IK-01A	1800	0	29.3187	high
TCGA-E2-A10C-01A	1220	0	2.50155	high
TCGA-A8-A095-01A	1277	0	0.172881	low
TCGA-A7-A0DB-01A	1007	0	5.63449e-07	low
TCGA-BH-A18J-01A	612	1	79.4849	high
TCGA-BH-A28O-01A	1120	0	0.00840951	low
TCGA-AC-A3TN-01A	456	0	0.652273	low
TCGA-BH-A0W5-01A	1288	0	0.0747627	low
TCGA-GM-A2DD-01A	2282	0	1.33868	high
TCGA-AN-A0XV-01A	162	0	1.18575	low
TCGA-E2-A1IL-01A	118	0	5.28537	high
TCGA-EW-A2FR-01A	1673	0	2.07708	high
TCGA-3C-AAAU-01A	4047	0	0.0436043	low
TCGA-AR-A24W-01A	1550	0	30.7057	high
TCGA-OL-A5RZ-01A	679	0	213.343	high
TCGA-E9-A1RB-01A	976	1	32.2706	high
TCGA-AN-A0AJ-01A	303	0	35.3515	high
TCGA-AR-A1AT-01A	1272	1	9.54607	high
TCGA-A8-A09Q-01A	761	0	39.3295	high
TCGA-AN-A0XL-01A	163	0	1.45043	high
TCGA-E9-A1RC-01A	1224	0	7.98315	high
TCGA-D8-A27I-01A	439	0	0.635296	low
TCGA-A2-A04Y-01A	1099	0	1.33827	high
TCGA-PE-A5DC-01A	1430	1	13.6298	high
TCGA-OL-A5D8-01A	973	0	0.224165	low
TCGA-AN-A0FL-01A	231	0	32.22	high
TCGA-A8-A0A1-01A	365	0	1.10791	low
TCGA-AN-A0FN-01A	218	0	6.88429	high
TCGA-D8-A1J9-01A	532	0	201.857	high
TCGA-BH-A1EO-01A	2798	1	23.14	high
TCGA-B6-A0I2-01A	4361	0	0.0536271	low
TCGA-E9-A5UP-01A	803	0	0.0993709	low
TCGA-A2-A0T5-01A	531	0	2.77199	high
TCGA-A7-A0DA-01A	1085	0	0.00734964	low
TCGA-BH-A5J0-01A	715	0	0.99046	low
TCGA-A2-A0CY-01A	1673	0	0.410563	low
TCGA-E9-A245-01A	26	1	2772.2	high
TCGA-GM-A3NW-01A	3361	0	0.122352	low
TCGA-A1-A0SB-01A	259	0	0.000292206	low
TCGA-OL-A66N-01A	792	0	11.4009	high
TCGA-A2-A0CQ-01A	2695	0	6.22153	high
TCGA-C8-A1HG-01A	345	0	0.0303389	low
TCGA-AC-A2BK-01A	2222	0	7.24023e-07	low
TCGA-A8-A08J-01A	1127	1	21.4622	high
TCGA-A8-A09V-01A	457	0	10.187	high
TCGA-A2-A0T3-01A	1516	0	0.0140113	low
TCGA-C8-A1HK-01A	366	0	431.266	high
TCGA-AN-A04A-01A	90	0	0.17745	low
TCGA-E9-A1RG-01A	647	0	14.7954	high
TCGA-JL-A3YW-01A	360	0	3.87367	high
TCGA-E2-A154-01A	591	0	12.4981	high
TCGA-A2-A04U-01A	2654	0	2.17571	high
TCGA-BH-A0EE-01A	943	0	0.908624	low
TCGA-BH-A0H5-01A	1620	0	0.0112718	low
TCGA-EW-A1IW-01A	371	0	63.3251	high
TCGA-AO-A0J4-01A	1587	0	0.00685761	low
TCGA-A7-A3J1-01A	343	0	3.80022	high
TCGA-E9-A243-01A	612	0	2.1088	high
TCGA-C8-A134-01A	383	0	8.58052e-07	low
TCGA-D8-A1Y1-01A	302	1	938.982	high
TCGA-AO-A12A-01A	3112	0	6.10942	high
TCGA-E2-A108-01A	837	0	23.472	high
TCGA-BH-A0E1-01A	477	0	2.44333	high
TCGA-E2-A14U-01A	1318	0	0.0348957	low
TCGA-BH-A0HL-01A	72	0	0.016412	low
TCGA-E9-A229-01A	1148	0	0.195869	low
TCGA-A8-A08T-01A	3409	1	0.929844	low
TCGA-E9-A1RF-01A	200	0	0.0185474	low
TCGA-A2-A04T-01A	2246	0	2.49703	high
TCGA-E2-A15P-01A	595	0	0.0291234	low
TCGA-C8-A3M8-01A	394	0	0.490487	low
TCGA-LL-A5YO-01A	440	0	0.984334	low
TCGA-OL-A66L-01A	1301	0	2.15955	high
TCGA-OL-A66K-01A	1275	1	54.6701	high
TCGA-E2-A1LG-01A	1523	0	0.0144075	low
TCGA-E2-A1LS-01A	1604	0	0.00191073	low
TCGA-A7-A426-01A	364	0	0.345188	low
TCGA-BH-A0B7-01A	2559	0	11.6884	high
TCGA-AC-A2FO-01A	2255	0	0.0764349	low
TCGA-D8-A27L-01A	499	0	0.161182	low
TCGA-AC-A2FF-01A	2759	0	5.14296	high
TCGA-GM-A2D9-01A	1812	1	0.288624	low
TCGA-A2-A0D3-01A	1873	0	0.500949	low
TCGA-A2-A0EO-01A	2442	0	0.312395	low
TCGA-A2-A0T7-01A	631	0	1.94823	high
TCGA-OL-A6VO-01A	858	0	0.0704254	low
TCGA-BH-A0EI-01A	1926	0	0.267981	low
TCGA-A8-A092-01A	942	0	11.1248	high
TCGA-BH-A0BA-01A	1132	0	12.6696	high
TCGA-EW-A1OX-01A	911	0	0.0231903	low
TCGA-A2-A0CR-01A	3283	0	3.00701	high
TCGA-D8-A1JD-01A	552	0	1.37865	high
TCGA-C8-A26X-01A	376	0	512.484	high
TCGA-A1-A0SE-01A	1321	0	0.570973	low
TCGA-A7-A4SF-01A	545	0	1.24357	low
TCGA-OL-A66O-01A	528	0	0.00297189	low
TCGA-C8-A26W-01A	381	0	9.83319	high
TCGA-AN-A0FW-01A	11	0	3.08617	high
TCGA-D8-A1JC-01A	480	0	132.307	high
TCGA-C8-A12V-01A	385	0	0.658473	low
TCGA-A2-A04P-01A	548	1	439.72	high
TCGA-BH-A0W3-01A	728	0	6.12848	high
TCGA-BH-A0B5-01A	2136	0	1.35617	high
TCGA-S3-AA10-01A	586	0	0.0606629	low
TCGA-BH-A0B0-01A	2477	0	0.0650648	low
TCGA-E2-A574-01A	1179	0	0.503448	low
TCGA-AN-A0XN-01A	10	0	268.648	high
TCGA-AN-A0XW-01A	170	0	1.30558	low
TCGA-C8-A1HF-01A	332	0	0.144939	low
TCGA-AR-A2LO-01A	1198	0	3.62875	high
TCGA-D8-A1XA-01A	839	0	5.90429	high
TCGA-BH-A0BL-01A	2278	0	7.77261	high
TCGA-EW-A1J2-01A	403	0	0.332732	low
TCGA-BH-A0AZ-01A	1919	0	3.54425	high
TCGA-E9-A227-01A	975	0	2.01871	high
TCGA-A2-A0D2-01A	1027	0	0.00429196	low
TCGA-D8-A1XM-01A	538	0	0.629153	low
TCGA-D8-A1Y3-01A	430	0	0.805679	low
TCGA-C8-A275-01A	1	0	0.00430909	low
TCGA-E2-A3DX-01A	1325	0	0.200343	low
TCGA-C8-A1HM-01A	375	0	0.620216	low
TCGA-E2-A158-01A	450	0	0.00703004	low
TCGA-AR-A0TP-01A	4275	0	0.00109168	low
TCGA-A7-A26F-01B	738	0	15.0358	high
TCGA-A2-A1FW-01A	528	0	0.176949	low
TCGA-BH-A0C7-01B	2767	0	3.65583	high
TCGA-AR-A1AJ-01A	2383	0	7.10088	high
TCGA-E9-A1R5-01A	92	0	3.24466	high
TCGA-A8-A09A-01A	304	0	1.05535	low
TCGA-GM-A2DC-01A	2535	0	0.0101406	low
TCGA-A2-A3KC-01A	1102	0	3.05521	high
TCGA-AO-A0J9-01A	1613	0	11.1255	high
TCGA-E2-A14Y-01A	2109	0	1.58129	high
TCGA-D8-A4Z1-01A	659	0	2.34007	high
TCGA-3C-AALI-01A	4005	0	0.0757294	low
TCGA-E2-A159-01A	762	0	3.31526	high
TCGA-E2-A155-01A	640	0	0.278858	low
TCGA-A8-A082-01A	549	0	377.284	high
TCGA-E2-A14R-01A	1174	0	0.000745779	low
TCGA-D8-A141-01A	626	0	0.143242	low
TCGA-BH-A204-01A	2534	1	7.67855	high
TCGA-E2-A109-01A	1417	0	0.312643	low
TCGA-C8-A1HJ-01A	5	0	7.63002	high
TCGA-BH-A0C1-01B	1411	1	12.0147	high
TCGA-D8-A1Y2-01A	433	0	3.54035	high
TCGA-AR-A2LJ-01A	2632	0	2.98156	high
TCGA-AC-A2QH-01B	1005	0	0.000568862	low
TCGA-A2-A0YK-01A	588	0	0.437665	low
TCGA-E9-A22H-01A	1232	0	0.0214966	low
TCGA-E2-A1L8-01A	2240	0	0.531348	low
TCGA-BH-A0B8-01A	1569	0	0.425639	low
TCGA-BH-A18G-01A	149	0	0.0430029	low
TCGA-JL-A3YX-01A	352	0	0.0733766	low
TCGA-S3-AA17-01A	424	0	0.715356	low
TCGA-E2-A15M-01A	336	1	40.2617	high
TCGA-E2-A56Z-01A	252	0	0.175709	low
TCGA-A7-A0CH-01A	1079	0	7.58533	high
TCGA-AR-A0TZ-01A	3262	1	5.94276	high
TCGA-E2-A15I-01A	1692	0	0.363095	low
TCGA-BH-A0B4-01A	1191	0	5.1752	high
TCGA-E2-A15K-06A	275	0	99.6617	high
TCGA-BH-A0WA-01A	701	0	0.00010781	low
TCGA-A2-A0ET-01A	1066	0	8.0976	high
TCGA-OL-A5RW-01A	1106	0	4.90487	high
TCGA-A7-A13D-01B	965	0	27.5416	high
TCGA-AN-A0FD-01A	196	0	0.423976	low
TCGA-BH-A0H7-01A	702	0	0.00519625	low
TCGA-LL-A5YL-01A	519	0	1.54128	high
TCGA-A2-A0D0-01A	2048	0	1.00149	low
TCGA-AO-A129-01A	3286	0	0.863381	low
TCGA-BH-A1EW-01A	1694	1	20.4584	high
TCGA-AO-A03M-01B	1866	0	0.127342	low
TCGA-B6-A0RP-01A	3126	1	8.87825	high
TCGA-E2-A15T-01A	1563	0	3.97132	high
TCGA-A2-A4RW-01A	222	0	1.62509	high
TCGA-A8-A08O-01A	943	0	0.193393	low
TCGA-BH-A18I-01A	1093	0	0.0095545	low
TCGA-BH-A0BM-01A	1876	0	0.217038	low
TCGA-E2-A14N-01A	1434	0	0.0443027	low
TCGA-5L-AAT0-01A	1477	0	0.707673	low
TCGA-BH-A6R9-01A	160	0	5.75046	high
TCGA-EW-A1PG-01A	1051	0	0.0642444	low
TCGA-AN-A03Y-01A	10	0	10.4824	high
TCGA-B6-A0RT-01A	2721	0	6.7963	high
TCGA-A7-A56D-01A	448	0	0.0228013	low
TCGA-D8-A73W-01A	385	1	231.445	high
TCGA-AO-A0J5-01A	792	1	74.935	high
TCGA-A2-A1G6-01A	501	0	0.0818506	low
TCGA-AC-A3OD-01B	451	0	21.0639	high
TCGA-A7-A0CJ-01A	931	0	0.598534	low
TCGA-A8-A07U-01A	760	0	0.00436776	low
TCGA-D8-A1XS-01A	496	0	6.23749	high
TCGA-B6-A0I8-01A	749	1	539.289	high
TCGA-LL-A5YM-01A	394	0	9.16093	high
TCGA-E2-A15E-01A	630	0	10.1286	high
TCGA-D8-A27G-01A	409	0	0.596671	low
TCGA-BH-A1EX-01A	1508	1	21.7726	high
TCGA-A8-A076-01A	1642	0	2.704	high
TCGA-EW-A1OV-01A	789	0	3.27715	high
TCGA-B6-A0X7-01A	1781	1	8.04828	high
TCGA-B6-A0WT-01A	5739	0	0.184782	low
TCGA-A2-A4S3-01A	666	0	0.0408846	low
TCGA-BH-A0BZ-01A	2255	0	14.6406	high
TCGA-OL-A5RU-01A	1219	0	6.68513	high
TCGA-D8-A73U-01A	492	0	93.2032	high
TCGA-A2-A0YT-01A	723	1	553.161	high
TCGA-A1-A0SK-01A	967	1	129.193	high
TCGA-E9-A295-01A	375	0	16.552	high
TCGA-AR-A1AR-01A	524	1	1.79706	high
TCGA-D8-A1XY-01A	503	0	48.6451	high
TCGA-LL-A8F5-01A	596	0	29.3841	high
TCGA-E9-A1R6-01A	339	0	9.77972	high
TCGA-BH-A1FL-01A	1673	1	24.4656	high
TCGA-E9-A1RE-01A	1419	0	0.63886	low
TCGA-D8-A1JN-01A	620	0	43.2025	high
TCGA-D8-A145-01A	410	0	0.0222148	low
TCGA-B6-A0IK-01A	571	1	234.258	high
TCGA-C8-A1HE-01A	375	0	26.0279	high
TCGA-A8-A0AB-01A	518	0	21.5957	high
TCGA-EW-A1J3-01A	504	0	1.85065	high
TCGA-GI-A2C8-01A	225	0	382.636	high
TCGA-A2-A0YJ-01A	566	0	1.01346	low
TCGA-A8-A0A7-01A	30	0	0.742495	low
TCGA-A8-A08L-01A	30	1	383.502	high
TCGA-BH-A0H6-01A	747	0	20.7309	high
TCGA-D8-A1XL-01A	606	0	1.34084	high
TCGA-E2-A10B-01A	1141	0	14.7775	high
TCGA-E9-A228-01A	1285	0	15.1494	high
TCGA-A2-A3KD-01A	1206	0	0.0100915	low
TCGA-AQ-A7U7-01A	584	1	5.49041	high
TCGA-AO-A1KS-01A	350	0	1328.6	high
TCGA-A7-A0DC-01B	906	0	10.8586	high
TCGA-BH-A0EB-01A	745	0	1.32187	low
TCGA-C8-A12W-01A	385	0	43.5046	high
TCGA-AR-A24L-01A	2866	1	14.18	high
TCGA-EW-A1PB-01A	608	0	48.4145	high
TCGA-D8-A1JJ-01A	611	0	148.703	high
TCGA-C8-A12Z-01A	382	0	0.342424	low
TCGA-A8-A09X-01A	426	1	33.953	high
TCGA-AC-A62Y-01A	530	0	7.86113	high
TCGA-AC-A3YJ-01A	754	0	0.0184828	low
TCGA-E9-A22G-01A	1239	0	0.00180445	low
TCGA-GM-A5PX-01A	551	0	0.0499626	low
TCGA-A2-A4RX-01A	742	0	21.5329	high
TCGA-B6-A0WW-01A	558	1	360.186	high
TCGA-A2-A0SV-01A	825	1	83.1447	high
TCGA-AR-A24U-01A	3128	0	2.30526	high
TCGA-B6-A0X0-01A	3945	1	0.937849	low
TCGA-BH-A0EA-01A	991	1	23.1508	high
TCGA-LL-A440-01A	759	0	1.07356	low
TCGA-A1-A0SQ-01A	554	0	11.473	high
TCGA-A8-A09N-01A	31	0	2.41153	high
TCGA-AC-A3QQ-01B	734	0	65.7424	high
TCGA-BH-A18V-06A	1556	1	16.5662	high
TCGA-BH-A18H-01A	652	0	0.000349569	low
TCGA-E2-A1LH-01A	3247	0	0.150842	low
TCGA-C8-A27A-01A	747	0	0.000333835	low
TCGA-E9-A1R4-01A	186	0	10.9629	high
TCGA-A2-A3XU-01A	912	1	159.938	high
TCGA-HN-A2NL-01A	79	0	0.00413984	low
TCGA-BH-A0BO-01A	2197	0	2.44625	high
TCGA-D8-A1Y0-01A	472	0	0.155126	low
TCGA-B6-A40B-01A	3152	0	3.53037	high
TCGA-PL-A8LX-01A	5	0	721.922	high
TCGA-B6-A1KF-01A	3088	0	3.23606	high
TCGA-AO-A0J7-01A	618	0	0.349716	low
TCGA-EW-A2FV-01A	788	0	0.431899	low
TCGA-AR-A252-01A	2838	0	1.44435	high
TCGA-AN-A0XR-01A	10	0	0.0874035	low
TCGA-A2-A0YC-01A	990	0	12.0111	high
TCGA-A8-A07P-01A	334	0	4.65597	high
TCGA-E9-A3X8-01A	926	0	0.064389	low
TCGA-AC-A2B8-01A	677	0	6.44805	high
TCGA-AO-A0JL-01A	1683	0	0.456372	low
TCGA-D8-A27W-01A	373	0	0.670102	low
TCGA-B6-A0RO-01A	4929	0	0.662706	low
TCGA-BH-A0DE-01A	2372	0	0.818363	low
TCGA-D8-A147-01A	584	0	0.465263	low
TCGA-BH-A202-01A	795	0	0.0864092	low
TCGA-BH-A18R-01A	1142	1	1.32489	low
TCGA-B6-A0RV-01A	5156	0	0.00836136	low
TCGA-D8-A27P-01A	49	0	2.50009	high
TCGA-BH-A0W7-01A	1363	0	0.026629	low
TCGA-AC-A7VB-01A	250	0	0.0338191	low
TCGA-AN-A046-01A	10	0	1.44744	high
TCGA-A2-A0SX-01A	1534	0	0.402964	low
TCGA-BH-A8G0-01A	662	0	0.150383	low
TCGA-BH-A0HP-01A	414	0	1.77736	high
TCGA-BH-A18U-01A	1563	1	23.4791	high
TCGA-AN-A0AS-01A	10	0	4.01685	high
TCGA-AO-A0JC-01A	1547	0	2.51954	high
TCGA-BH-A1F2-01A	959	1	38.7764	high
TCGA-BH-A18M-01A	2207	1	3.24851	high
TCGA-C8-A12L-01A	363	0	0.0231984	low
TCGA-E9-A1R7-01A	1467	0	27.1323	high
TCGA-BH-A1FH-01A	1034	1	0.241976	low
TCGA-AR-A24V-01A	3203	0	2.66335	high
TCGA-AC-A6IX-01A	373	0	1.09069	low
TCGA-D8-A1JH-01A	426	0	1.21911	low
TCGA-BH-A1FE-01A	2273	1	6.03821	high
TCGA-A2-A25C-01A	523	0	11.3191	high
TCGA-B6-A0IQ-01A	4285	0	0.484426	low
TCGA-AO-A0JI-01A	1528	0	0.0244508	low
TCGA-B6-A0IA-01A	8391	0	0.082143	low
TCGA-E2-A1L7-01A	1836	0	0.0231886	low
TCGA-BH-A18F-01A	1001	0	2.38091	high
TCGA-C8-A1HI-01A	343	0	3.18766	high
TCGA-A2-A0YD-01A	769	0	0.317177	low
TCGA-A8-A06U-01A	883	1	52.7574	high
TCGA-BH-A18S-01A	2009	1	16.4243	high
TCGA-A8-A08S-01A	1004	0	1.64551	high
TCGA-A8-A08C-01A	881	0	0.0238222	low
TCGA-C8-A1HO-01A	375	0	0.150016	low
TCGA-AO-A0JG-01A	798	0	0.51029	low
TCGA-E9-A1NF-01A	1072	1	89.3535	high
TCGA-AO-A0J6-01A	1140	0	40.5938	high
TCGA-LL-A5YP-01A	450	0	7.06829	high
TCGA-BH-A0DI-01A	912	0	151.657	high
TCGA-BH-A1FJ-01A	1927	1	15.4129	high
TCGA-UU-A93S-01A	116	1	1281.94	high
TCGA-A2-A0YE-01A	554	0	3.20808e-05	low
TCGA-BH-A209-01A	3959	1	1.99549	high
TCGA-OL-A5RX-01A	878	0	0.0185589	low
TCGA-E2-A15D-01A	526	0	6.66182	high
TCGA-D8-A27H-01A	397	0	0.00139113	low
TCGA-BH-A1F6-01A	2965	1	0.323825	low
TCGA-A1-A0SD-01A	437	0	0.366885	low
TCGA-A7-A26J-01B	627	0	13.0519	high
TCGA-D8-A1XC-01A	377	1	90.5291	high
TCGA-A2-A04R-01A	3709	0	0.301971	low
TCGA-LD-A66U-01A	646	0	0.339876	low
TCGA-E2-A15O-01A	289	0	0.421707	low
TCGA-AR-A24T-01A	3202	0	1.44714	high
TCGA-BH-A0HO-01A	76	0	0.000773429	low
TCGA-A7-A6VW-01A	285	0	12.3432	high
TCGA-BH-A0HY-01A	1545	0	19.9901	high
TCGA-3C-AALJ-01A	1474	0	18.1757	high
TCGA-BH-AB28-01A	287	0	0.331532	low
TCGA-A7-A0CG-01A	1043	0	18.6207	high
TCGA-B6-A0WV-01A	2417	1	12.9871	high
TCGA-D8-A1XF-01A	463	0	5.14816	high
TCGA-BH-A0BQ-01A	2255	0	0.0719813	low
TCGA-EW-A1PC-01B	187	0	7.0639	high
TCGA-A8-A08I-01A	365	0	0.000151239	low
TCGA-B6-A0X4-01A	860	1	25.7593	high
TCGA-E9-A2JS-01A	904	1	8.10488	high
TCGA-B6-A0WY-01A	3461	1	0.166879	low
TCGA-A8-A09E-01A	1492	0	17.9536	high
TCGA-EW-A1OW-01A	694	0	0.0111662	low
TCGA-D8-A1XD-01A	522	0	5.81363	high
TCGA-E9-A54X-01A	727	0	6.93292	high
TCGA-B6-A0RG-01A	2082	0	0.0199989	low
TCGA-A8-A097-01A	365	0	1.20162	low
TCGA-A2-A0CX-01A	1728	0	0.824701	low
TCGA-E9-A5FK-01A	812	0	0.134675	low
TCGA-C8-A8HQ-01A	380	0	2.2398	high
TCGA-BH-A0BP-01A	2296	1	1.09147	low
TCGA-B6-A0RL-01A	2469	1	6.35071	high
TCGA-A8-A08F-01A	1004	0	6.91877	high
TCGA-A2-A0CK-01A	4159	0	0.0835757	low
TCGA-E9-A1N4-01A	1000	0	0.0320477	low
TCGA-D8-A1XZ-01A	466	0	70.0547	high
TCGA-AR-A1AS-01A	1150	0	0.0636269	low
TCGA-EW-A424-01A	715	0	0.0901799	low
TCGA-A7-A3RF-01A	408	0	74.556	high
TCGA-AR-A24H-01A	4894	0	0.387506	low
TCGA-A8-A06T-01A	1614	0	11.4569	high
TCGA-C8-A1HL-01A	317	0	0.845524	low
TCGA-D8-A1X8-01A	783	0	3.41958	high
TCGA-AO-A1KT-01A	541	0	76.755	high
TCGA-B6-A0RQ-01A	4267	1	1.74361	high
TCGA-AR-A1AQ-01A	3021	0	0.986175	low
TCGA-OL-A5D6-01A	1104	1	10.0304	high
TCGA-A8-A091-01A	1004	0	0.0403563	low
TCGA-A7-A4SE-01A	644	0	48.4328	high
TCGA-AC-A2FE-01A	2636	1	3.2101	high
TCGA-C8-A26Z-01A	470	0	0.359982	low
TCGA-C8-A12Y-01A	1476	0	1.17028	low
TCGA-A7-A13F-01A	765	0	1.54088	high
TCGA-BH-A28Q-01A	1119	0	0.342272	low
TCGA-GM-A5PV-01A	412	0	0.0263395	low
TCGA-A7-A4SC-01A	446	0	4.02318	high
TCGA-E2-A15H-01A	393	0	0.0619491	low
TCGA-A7-A13E-01B	614	1	351.676	high
TCGA-B6-A0IH-01A	2965	1	0.527077	low
TCGA-A2-A1G4-01A	595	0	0.446185	low
TCGA-A8-A093-01A	546	0	50.8586	high
TCGA-C8-A12O-01A	385	0	0.130846	low
TCGA-AO-A1KQ-01A	1882	0	0.030847	low
TCGA-AR-A256-01A	2854	1	5.56556	high
TCGA-OL-A66I-01A	714	0	0.0103392	low
TCGA-C8-A3M7-01A	1034	1	77.2141	high
TCGA-A2-A04W-01A	3102	0	0.0880063	low
TCGA-OL-A97C-01A	271	0	0.0833419	low
TCGA-AR-A1AM-01A	2991	0	0.0425999	low
TCGA-AR-A2LR-01A	1742	0	0.000227808	low
TCGA-EW-A1OZ-01A	1229	0	31.9183	high
TCGA-A1-A0SF-01A	1463	0	1.40104	high
TCGA-A1-A0SJ-01A	416	0	0.0284934	low
TCGA-D8-A1JU-01A	447	0	3.96504	high
TCGA-A8-A07F-01A	577	0	14.2905	high
TCGA-A7-A6VY-01A	266	0	49.9999	high
TCGA-A2-A0CU-01A	158	1	1.61447	high
TCGA-E9-A1NE-01A	1088	0	0.0818614	low
TCGA-A7-A0D9-01A	1139	0	0.251561	low
TCGA-A8-A07O-01A	304	0	0.681595	low
TCGA-C8-A12U-01A	385	0	0.136811	low
TCGA-C8-A8HP-01A	396	0	18.2385	high
TCGA-A2-A3XV-01A	996	0	14.364	high
TCGA-BH-A0AW-01A	622	0	5.49126	high
TCGA-AN-A0FF-01A	172	0	0.0770105	low
TCGA-AR-A24M-01A	3660	0	0.273178	low
TCGA-E2-A2P6-01A	1051	0	0.350893	low
TCGA-C8-A130-01A	370	0	1.31264	low
TCGA-C8-A274-01A	508	0	4.25286	high
TCGA-D8-A73X-01A	767	0	1.38925	high
TCGA-AO-A0JA-01A	655	0	6.61081	high
TCGA-LL-A5YN-01A	447	0	0.0666279	low
TCGA-D8-A1XB-01A	552	0	3.39213	high
TCGA-A7-A26E-01B	954	0	3.01817	high
TCGA-A7-A6VX-01A	317	0	49.6603	high
TCGA-AC-A6IW-01A	413	0	15.3973	high
TCGA-BH-A0C3-01A	2709	0	0.0689012	low
TCGA-E2-A1L9-01A	598	0	0.844513	low
TCGA-BH-A1EV-01A	365	1	627.613	high
TCGA-A2-A3XX-01A	1439	1	60.8187	high
TCGA-E9-A1NA-01A	1112	0	0.00119249	low
TCGA-EW-A1OY-01A	908	0	2.07352	high
TCGA-BH-A0AU-01A	1914	0	0.306819	low
TCGA-B6-A0WS-01A	2965	1	0.0349661	low
TCGA-B6-A0I5-01A	8556	0	0.0425315	low
TCGA-E2-A14P-01A	1246	0	1.53434	high
TCGA-GM-A2DF-01A	2155	0	0.275726	low
TCGA-AQ-A04H-01B	754	0	73.5419	high
TCGA-AC-A6NO-01A	51	0	0.0347587	low
TCGA-BH-A0E9-01B	2489	0	5.10005	high
TCGA-BH-A0B1-01A	1148	0	0.151988	low
TCGA-AR-A0TW-01A	3009	0	3.63604	high
TCGA-AN-A0FX-01A	10	0	0.45624	low
TCGA-BH-A0BD-01A	554	0	177.934	high
TCGA-D8-A1JA-01A	502	0	7.15884	high
TCGA-S3-AA11-01A	421	0	0.454866	low
TCGA-AO-A03T-01A	2124	0	0.689768	low
TCGA-AC-A3YI-01A	707	0	0.078058	low
TCGA-LL-A7T0-01A	376	0	10.5382	high
TCGA-BH-A0DH-01A	1156	0	0.840178	low
TCGA-AC-A8OQ-01A	34	0	0.0750682	low
TCGA-C8-A12N-01A	358	0	0.206007	low
TCGA-AO-A03U-01B	1793	1	3.88157	high
TCGA-AO-A0J2-01A	997	0	0.15091	low
TCGA-D8-A27R-01A	307	0	35.6771	high
TCGA-A2-A0EU-01A	1043	0	0.0993318	low
TCGA-AO-A12D-01A	2515	0	12.9355	high
TCGA-D8-A1XT-01A	506	0	84.5316	high
TCGA-A2-A0CW-01A	3283	0	0.136404	low
TCGA-E2-A10F-01A	878	0	3.22261	high
TCGA-BH-A0E7-01A	1363	0	66.3319	high
TCGA-D8-A1XG-01A	448	0	256.034	high
TCGA-E9-A1N8-01A	1039	0	0.000331184	low
TCGA-E2-A2P5-01A	821	1	81.1138	high
TCGA-C8-A278-01A	297	0	0.118614	low
TCGA-A8-A08R-01A	30	0	0.00755712	low
TCGA-E2-A15A-01A	710	0	9.17263	high
TCGA-D8-A1JT-01A	405	0	5.41026	high
TCGA-D8-A142-01A	425	0	4.16826	high
TCGA-A2-A3Y0-01A	1546	0	13.7951	high
TCGA-AQ-A0Y5-01A	172	1	24.1412	high
TCGA-A8-A07W-01A	304	0	3.59242	high
TCGA-A1-A0SM-01A	242	0	10.1276	high
TCGA-AC-A3EH-01A	197	1	5275.94	high
TCGA-MS-A51U-01A	681	0	0.0165199	low
TCGA-AR-A24K-01A	1548	0	2.40708	high
TCGA-AC-A2BM-01A	3022	0	0.161159	low
TCGA-A2-A3XY-01A	1093	1	54.6363	high
TCGA-E2-A14W-01A	974	0	45.2736	high
TCGA-BH-A1F8-01A	1	1	6406.59	high
TCGA-E9-A1RA-01A	1369	0	0.00184523	low
TCGA-A8-A0A6-01A	640	0	0.049579	low
TCGA-AC-A7VC-01A	1	0	0.831957	low
TCGA-C8-A27B-01A	439	0	5.70116	high
TCGA-S3-AA15-01A	525	0	66.0621	high
TCGA-BH-A1ES-01A	3462	1	4.44913	high
TCGA-E2-A1L6-01A	1648	0	0.0780874	low
TCGA-E9-A1R0-01A	860	0	0.27665	low
TCGA-BH-A0B6-01A	2483	0	7.2512	high
TCGA-B6-A0RN-01A	8008	0	0.137485	low
TCGA-A8-A09W-01A	30	0	35.933	high
TCGA-EW-A1P3-01A	1611	0	0.263515	low
TCGA-A2-A0T6-01A	575	0	3.67779	high
TCGA-A7-A5ZW-01A	326	0	0.0485361	low
TCGA-BH-A203-01A	1174	1	113.224	high
